# Supplementary material for: New age constraints on the Lower Jurassic Pliensbachian–Toarcian Boundary at Chacay Melehue (Neuquén Basin, Argentina)
Source: Sci Rep. 2022 Mar 23;12:4975. doi: 10.1038/s41598-022-07886-x (PMC8942990; doi:10.1038/s41598-022-07886-x)
Supplement: Supplementary file 1 — Supplementary Information 1. [file 41598_2022_7886_MOESM1_ESM.xlsx]

## Sheet: Supplementary Data for Chacay M
Name	Height (m)	TOC%	d13Corg	Hg/TOC [Average]
CM107	-0.2	0.22	-28.1
CM01	0
CM108	0.25	0.56	-27.65	1085.71
CM02	0.5	0.49	-26.76
CM109	0.75	0.55	-17.34
CM03	1	0.35
CM04	1.5
CM05	1.84
CM110	2.19	0.4	-28.77
CM06	2.37	0.46	-28.08
CM111	2.62	0.28	-27.3
CM07	2.87	0.22	-27.93
CM112	3.12	0.18	-27.34
CM8	3.37	1.56	-28.22
CM09	3.86
CM10	4.24	0.12	-28.54
CM113	4.48	0.3	-27.3
CM11	4.73
CM12	5.28	0.1	-28.22
CM114	5.46	0.14	-28.38
CM13	5.77	0.44	-29.05
CM115	5.97	0.47	-28.38
CM116	6.17	0.23	-28.67
CM14	6.27	0.15	-28.99
CM117	6.64	0.22	-26.85
CM15	6.79
CM16	7.32	0.18	-29.06
CM118	7.48	0.16	-28.42
CM119	7.68	0.26	-26.61
CM17	7.82
CM120	8.02	0.3	-28.52
CM18	8.27	0.22	-28.15
CM121	8.47	0.34	-28.02
CM122	8.69	0.55	-26.91	169.091
CM19	8.85
CM123	9.03	0.38	-28.08
CM501	9.14	0.24	-26.9684
CM124	9.23	0.37	-27.67
CM20/CM502	9.37	0.19	-29.3052
CM503	9.57	0.87	-28.9643	105.747
CM125	9.67	0.53	-28.33	111.321
CM504	9.77	0.5	-28.6037
CM21	9.92
CM126	10.28	0.35	-27.83
CM22	10.39	0.67	-27.95
CM505	10.46	0.45	-28.2317
CM506	10.56	0.86	-28.678
CM127	10.59	0.46	-28.36			Min	183.069	182.789	0.28	0.306
CM507	10.76	0.21	-28.3159			Mean	183.539	182.953	0.586
CM128	10.79	0.38	-27.78			Max	183.995	183.129	0.866	0.28
CM508	10.98	0.58	-28.1755
CM23	11.08
CM509	11.18	0.74	-27.4159	170.27
CM129	11.3	0.4	-28.24
CM510	11.42	0.37	-28.0774
CM24	11.52
CM511	11.59	0.43	-28.1541
CM25	11.74	1.42	-27.12
CM512	11.84	0.24	-27.8343
CM26	11.94	0.36	-28.18
CM177	12.04	0.47	-28.08
CM27	12.14	0.36	-28.35
CM28	12.34	2.69	-27.99	47.2119
CM179	12.44	1.27	-26.79
CM29	12.54	1.08	-28.91	56.4815
CM180	12.64	1.07	-28.22
CM30	12.74	1.94	-29.15	52.5773
CM181	12.84	1.34	-29.06	69.403
CM31	12.96	1.22	-27.93
CM182	13.07	1.11	-29.76	30.6306
CM32	13.17	0.52	-29.66
CM183	13.23	1.73	-29.43
CM33	13.31	1.48	-29.62	35.1351
CM184	13.45	1.8	-29.55
CM34	13.55	0.78	-30.25	60.2564
CM185	13.65	0.79	-29.76
CM35	13.75	0.7	-29.96
CM186	13.85	0.95	-30.02	41.0526
CM36	13.95	0.79	-27.41
CM187	14.05	0.86	-29.95	46.5116
CM37	14.15
CM188	14.26	2.33	-29.85
CM38	14.35
CM189	14.45
CM39	14.55	0.76	-29.68
CM190	14.65	0.45	-29.41
CM40	14.75	0.54	-29.43	88.8889
CM191	14.84	0.49	-29.38
CM41	14.94	0.66	-30.09	56.0606
CM192	15.05
CM42	15.15	2.31	-29.86
CM193	15.25	1.39	-30.03
CM43	15.36	2.42	-29.64	19.4215
CM194	15.46	3.07	-29.43
CM44	15.56	2.85	-29.8	20.7018
CM195	15.66	0.94	-29.41	24.4681
CM45	15.76	1.06	-26.78
CM196	15.86	0.69	-29.55	60.8696
CM46	15.96	0.77	-29.14	25.974
CM197	16.16	1.2	-28.79
CM47A	16.26	1.83	-28.75
CM47B	16.26	1.19	-28.87
CM198	16.36	3.23	-28.42
CM48	16.46
CM199	16.56
CM49	16.66	2.08	-28.39	20.6731
CM200	16.76	3.94	-27.97
CM50	16.86	2.58	-28.15
CM201	16.96	2.31	-28.14	19.9134
CM51	17.02	1.42	-28.19	33.0986
CM202	17.15	1.32	-28.03
CM52	17.25	2.07	-27.81	47.343
CM53	17.45		-27.16
CM204	17.55	1.59	-26.97
CM204	17.55	3.12	-26.97
CM54	17.62	1.84	-27.3	23.3696
CM205	17.77	4.06	-26.39
CM55	17.82	2.52	-27.57	14.6825
CM206	17.92	2.75	-27.6
CM56	18.02	2.37	-27.33	21.9409
CM207	18.12	3.26	-27.14
CM57	18.22	2.02	-26.9	36.1386
CM208	18.32	2.72	-26.93	17.2794
CM58	18.42	1.31	-27.83
CM209	18.52	2.35	-26.37	24.2553
CM59	18.63	0.78	-26.69
CM210	18.73	1.41	-26.89
CM60	18.81	1.66	-27.71	36.1446
CM61	19.01	0.19	-27.51
CM212	19.13	1.34	-27.43
CM62	19.21	1.84	-27.11	18.4783
CM63	19.38	1.53	-26.89	16.3399
CM214	19.48	3.02	-26.53
CM64	19.58	1.43	-27.03	19.5804
CM65	19.78	0.24	-26.68
CM66	19.88	2.21	-27.33
CM217	20	1.18	-26.44
CM67	20.12	1.72	-26.83	20.9302
CM218	20.22	1.8	-27.27	12.2222
CM68	20.29	2.02	-26.87
CM219	20.39
CM69	20.49	0.73	-27.27
CM220	20.59	2.8	-26.78
CM70	20.69	2.07	-27.19	32.3671
CM221	20.8
CM71	20.9	3.18	-26.98
CM222	21	2.39	-26.56
CM72	21.12	2.2	-27.18	62.2727
CM223	21.22	2.12	-26.97
CM73	21.32	2.17	-26.01	59.9078
CM74	21.52	2.01	-23.18
CM75	21.69	1.27	-27.48
CM76	21.94	3.02	-27.43
CM513	22.04	1.85	-26.8342	76.2162
CM514	22.14	2.58	-25.2587
CM77	22.24	2.22	-25.62	65.7658
CM515	22.34	1.37	-27.26
CM78	22.4	1.17	-27.12	133.761
CM516	22.5	1.27	-27.3134	109.449
CM79	22.6	2.46	-26.33
CM517	22.71	2.18	-25.8386
CM80	22.8	0.1	-27.7
CM518	22.89	1.28	-26.4875	79.6875
CM81	22.99	1.63	-27.25
CM519	23.09	0.99	-27.5692	108.081
CM82	23.19	0.17	-27.44
CM520	23.29	1.15	-27.4043	128.696
CM83	23.39	1.11	-27.06	108.108
CM521	23.49	1.15	-27.0838
CM84	23.59	0.51	-27.2	223.529
CM85	23.78	1.22	-25.99	71.3115
CM86	23.98	1.55	-26.79
CM87	24.17	1.51	-27.52
CM88	24.37	1.18	-27.05
CM89	24.57	1	-27.44
CM90	24.82	1.31	-27.77
CM91	25.02
CM92	25.22	1.36	-26.07
CM93	25.42	0.43	-27.16
CM94	25.62	1.68	-27.38
CM95	25.82	1.06	-27.48
CM96	26.02	1.2	-26.51	17.5
CM97	26.22	0.14	-27.68
CM98	26.42	1.23	-27.6
CM99	26.62	0.69	-27.8
CM100	26.82
CM101	27.02	0.84	-27.34	14.2857
CM102	27.22
CM103	27.42	0.88	-30.52	38.6364
CM104	27.62	0.58	-28.36
CM105	27.82	0.46	-28.09	39.1304
CM106	28.02	1.21	-26.26	36.3636
CM130	28.22
CM131	28.42	1.1	-26.83	44.5455
CM132	28.61	0.8	-27.85	51.25
CM133	28.81	1.05	-27.97
CM134	29.01	0.7	-26.9	25.7143
CM135	29.21	0.73	-27.07
CM136	29.41	1.62	-28.5	12.963
CM137	29.61	1.53	-27.14
CM138	29.81	1.29		55.0388
CM139	30.01
CM140	30.21	0.66	-26.86
CM224	31.62	1.34	-26.26
CM141	33.01	0.85	-29.26
CM142	33.77	0.93	-28.96	97.8495
CM143	33.89	1.2	-29.2	181.667
CM144	34.09	0.66	-28.68
CM145	34.29	0.7	-28.83	295.714
CM146	34.49	0.79	-29.03
CM147	34.69		-28.34
CM148	34.89	1.01	-29.03
CM149	35.09	0.71	-29.04	147.887
CM150	35.29	1.62	-29.08	150
CM151	35.49	1.13	-29.46
CM152	35.69
CM153	35.89	1.35	-28.7937
CM154	36.09	1.28	-28.7	435.938
CM155	36.29	1.33	-28.03
CM156	36.49	1.09	-29.66	453.211
CM157	36.69	1.4	-29.36	318.571
CM158	36.89	1.43	-28.49
CM159	37.09	1.35	-28.2
CM160	37.29	1.14	-28.92	677.193
CM161	37.49	0.83	-29.67
CM162	37.69	1.12	-28.52
CM163	37.89	1.22	-29.1	576.23
CM164	38.09	1.57	-29.08	491.72
CM165	38.29	1.59	-28.08
CM166	38.49	1.57	-28.57	422.93
CM167	38.69	1.44	-28.55
CM168	38.89	1.2	-28.93	420
CM169	39.09	0.48	-29.79
CM170	39.29
CM171	39.49	1.48	-28.97	511.486
CM172	39.69	2.11	-28.42
CM173	39.89	1.56	-28.91
CM174	40.09	1.71	-28.97	550.877
CM175	40.29	1.8	-29.33	455.556
CM176	40.49	2.13	-28.66
CM178	NS
CM203	NS
CM211	NS
CM213	NS
CM215	NS
CM216	NS

## Sheet: Geochronology
U-Th-Pb isotopic data
		Compositional Parameters									Radiogenic Isotope Ratios									Isotopic Ages
	Wt.	U	Th	Pb	206Pb*	mol %	Pb*	Pbc	206Pb		208Pb	207Pb		207Pb		206Pb		corr.		207Pb		207Pb		206Pb
Sample	mg	ppm	U	ppm	x10-13 mol	206Pb*	Pbc	(pg)	204Pb		206Pb	206Pb	% err	235U	% err	238U	% err	coef.		206Pb	±	235U	±	238U	±		Weighted mean dates based upon dates in bold
(a)	(b)	(c)	(d)	(c)	(e)	(e)	(e)	(e)	(f)		(g)	(g)	(h)	(g)	(h)	(g)	(h)			(i)	(h)	(i)	(h)	(i)	(h)	Sample Height
CM-ASH-6	Estimated eruption age: 182.66 +/- 0.33 Ma (2σ) (all data included)																									25.02m
z9	0.01	8.63315	2.07929	0.385381	0.103396	0.975976	17.2517	0.211148	757.585		0.654636	0.0491678	2.77467	0.194664	3.56219	0.0287147	0.346657	2.06931		155.14	64.959	180.601	5.8937	182.553	0.623775	Youngest coherent population
z8	0.01	15.425	1.42031	0.603468	0.18488	0.97921	17.5317	0.325642	875.441		0.445639	0.0489888	1.64602	0.194102	2.07746	0.0287364	0.203758	1.94659		146.378	38.5964	180.124	3.42887	182.706	0.366912
z4	0.01	64.9888	1.59841	2.57018	0.779453	0.990766	41.6471	0.602664	1971.1		0.508438	0.0497265	0.404338	0.197156	0.511184	0.0287554	0.0801571	1.27206		181.382	9.42034	182.717	0.854803	182.82	0.144434
z6	0.01	5.93884	0.850166	0.220845	0.0712321	0.956241	7.16633	0.270433	415.911		0.268668	0.0493748	4.04606	0.195771	5.18341	0.0287569	0.503936	2.05793		164.574	94.5531	181.542	8.61682	182.848	0.908078
z11	0.01	8.23941	0.928211	0.298722	0.0990041	0.970578	10.9977	0.248983	618.595		0.290793	0.0489182	3.03109	0.194311	3.8304	0.0288088	0.402915	1.82942		142.841	71.1187	180.301	6.32782	183.171	0.727314
z5	0.01	4.57601	1.22577	0.189887	0.0550311	0.941309	5.67061	0.284663	310.098		0.372859	0.0473814	5.6146	0.188364	7.0715	0.028833	0.648568	2.06079		67.4886	133.598	175.233	11.3813	183.316	1.1717
z7	0.01	3.93893	1.30126	0.16246	0.0474073	0.952745	7.32814	0.195074	385.143		0.410457	0.0492897	6.09276	0.196107	7.79659	0.0288559	0.76767	2.0262		160.686	142.488	181.827	12.9795	183.457	1.38795
z3	0.01	7.80811	1.00643	0.296506	0.0941386	0.962474	8.73726	0.304507	484.992		0.319184	0.0495888	3.27356	0.19764	4.09571	0.0289061	0.454229	1.68379		174.727	76.3584	183.127	6.8629	183.779	0.822635
z2	0.01	1.73852	1.0143	0.0802777	0.020976	0.892342	2.82364	0.209951	169.054		0.31954	0.0492332	14.4962	0.196368	18.2026	0.0289275	1.69023	2.01604		157.911	339.182	182.048	30.3368	183.913	3.06331
z10	0.01	5.62916	1.04653	0.218959	0.0679628	0.957056	7.65451	0.253	423.805		0.330582	0.0493803	4.23196	0.197084	5.42466	0.0289465	0.527287	2.0619		164.899	98.8925	182.655	9.06836	184.031	0.956244
CM-ASH-5	No age interpretation
2019 z3	0.01	52.8519	0.924359	1.82262	0.638215	0.99034	34.2922	0.516439	1884.15		0.294296	0.0498056	0.44167	0.198817	0.596895	0.0289517	0.0931888	1.52718		184.873	10.2831	184.125	1.00514	184.067	0.169029	All inherited/reworked
2019 z1	0.01	104.859	0.995161	3.58707	1.26635	0.998789	280.508	0.127423	15023.9		0.317156	0.0498604	0.225125	0.199054	0.294664	0.0289543	0.0508174	1.29318		187.458	5.23897	184.325	0.496693	184.081	0.0921822
2019 z4	0.01	53.5761	0.840021	1.77981	0.648747	0.996988	108.468	0.162587	6042.99		0.267169	0.049762	0.454146	0.199192	0.57797	0.0290317	0.0768437	1.50523		182.809	10.5775	184.442	0.974804	184.57	0.139756
2019 z6	0.01	43.0856	0.954321	1.51197	0.52334	0.988787	29.7078	0.492374	1623.08		0.30392	0.0498467	0.575157	0.200151	0.728565	0.0291219	0.085459	1.66476		186.811	13.3863	185.254	1.23373	185.132	0.155894
2019 z8	0.01	58.4219	0.948562	2.05544	0.710637	0.988116	27.9575	0.709827	1527.67		0.302621	0.0499491	0.539503	0.200849	0.66751	0.0291635	0.144029	0.911426		191.585	12.5455	185.844	1.13362	185.393	0.263101
z1	0.01	37.4503	0.951409	1.31517	0.455977	0.989304	31.1569	0.408985	1701.6		0.303608	0.0499675	0.676266	0.201115	0.918117	0.0291914	0.367779	0.771276		192.44	15.7233	186.069	1.56094	185.567	0.672457
z4	0.01	38.5949	0.795197	1.49562	0.470053	0.944269	5.46621	2.31318	322.764		0.253292	0.0498688	0.919018	0.200778	1.06906	0.0292002	0.123419	1.18814		187.791	21.3853	185.784	1.81504	185.626	0.225727
z5	0.01	57.5155	0.850301	1.99351	0.700875	0.986171	23.4065	0.816818	1310.6		0.271451	0.049993	0.459919	0.201388	0.575885	0.0292162	0.0726273	1.49902		193.595	10.6909	186.3	0.980203	185.725	0.132903
z3	0.01	24.0552	0.931681	0.872575	0.293351	0.97699	14.2233	0.573186	790.96		0.296335	0.0497957	1.09087	0.200743	1.35452	0.029238	0.139154	1.76163		184.422	25.4002	185.755	2.29935	185.859	0.254828
2019 z5	0.01	49.8568	0.857667	1.68126	0.608821	0.99647	92.9636	0.178927	5155.88		0.273574	0.049957	0.463667	0.201665	0.59954	0.0292775	0.0761021	1.64657		191.925	10.7813	186.534	1.02163	186.109	0.139546
2019 z7	0.01	50.0794	0.754308	1.66266	0.611988	0.993705	50.6966	0.32162	2891.31		0.240887	0.050024	0.521788	0.202084	0.655667	0.0292989	0.110605	1.1712		195.011	12.1258	186.888	1.11921	186.246	0.202956
CM-ASH-3	Estimated eruption age: 182.66 +/- 0.21 Ma (2σ) (all data included)
z6	0.01	21.1039	0.904392	0.714496	0.252968	0.992336	43.081	0.162087	2374.71		0.287441	0.0496795	0.849895	0.196857	1.10175	0.028739	0.138013	1.67891		178.954	19.809	182.463	1.84001	182.734	0.248545	Youngest coherent population
z9	0.01	13.5869	0.802005	0.481104	0.162876	0.968921	10.1	0.433428	585.603		0.252915	0.0492595	1.95234	0.195207	2.24612	0.0287411	0.296417	0.992271		159.088	45.6704	181.062	3.7249	182.75	0.53385	19.24m
z10	0.01	17.4215	1.172	0.627637	0.20888	0.991979	43.7927	0.14012	2269.06		0.372668	0.0497059	1.37621	0.19701	1.60646	0.0287462	0.263864	0.892203		180.277	32.0688	182.593	2.68467	182.772	0.475303
z4	0.01	30.2149	1.10344	1.06764	0.362335	0.993559	53.7828	0.194885	2825.47		0.351036	0.0497328	0.615894	0.197152	0.796115	0.0287513	0.114085	1.47255		181.515	14.3484	182.714	1.33124	182.806	0.205538
z7	0.01	19.2365	1.06716	0.686317	0.230713	0.987958	28.4189	0.233292	1511.42		0.341529	0.0500575	1.2055	0.198465	1.42326	0.028755	0.221659	0.985155		196.649	28.0067	183.826	2.39317	182.83	0.399398
z11	0.01	13.4896	1.25349	0.564129	0.161818	0.943286	5.9995	0.80598	321.911		0.397118	0.04951	2.13971	0.196331	2.42415	0.0287604	0.321589	0.898912		171.09	49.9446	182.017	4.03949	182.86	0.579562
z8	0.01	96.7065	1.27053	3.5031	1.16011	0.998322	215.483	0.161818	10843.1		0.4052	0.0498694	0.211371	0.197763	0.29811	0.0287614	0.0944715	0.943028		187.959	4.91852	183.232	0.499782	182.866	0.170261
z3	0.01	22.644	1.08496	0.794651	0.271667	0.994425	61.8926	0.12635	3264.67		0.344348	0.0496079	0.838863	0.196745	1.06714	0.0287641	0.135654	1.56637		175.65	19.5639	182.368	1.78137	182.887	0.244504
z12	0.01	10.1072	1.0383	0.360038	0.121485	0.985865	23.9155	0.144504	1287.6		0.328251	0.0494051	2.09818	0.196305	2.53788	0.0288177	0.344726	1.23294		166.069	49.0198	181.995	4.22855	183.224	0.622462
z5	0.01	31.056	0.592073	0.972247	0.374291	0.994992	61.2037	0.1563	3633.98		0.18886	0.0498996	0.572466	0.198807	0.750498	0.0288957	0.110414	1.49472		189.15	13.3177	184.116	1.26375	183.724	0.199896
z2	0.01	20.67	0.715589	0.675317	0.249159	0.990676	33.7103	0.194558	1951.86		0.226141	0.0493968	0.929018	0.196836	1.17035	0.0289004	0.143257	1.57212		165.575	21.7062	182.445	1.9544	183.75	0.259396
2296R	Estimated eruption age: 182.82 +/- 0.28 Ma (2σ)
Z1			0.735669					1.01645												183.165	31.5505	184.698	2.42367	184.818	0.253726	17.34m
Z2			0.880218					1.01628												205.74	16.5718	185.5	1.34029	183.915	0.414221
Z3			1.20627					0.944959												199.159	12.2369	184.686	0.969691	183.557	0.158244
Z4			0.85339					2.20643												182.619	36.6454	183.253	2.80225	183.303	0.252314
Z5			0.886037					1.41618												191.629	17.5518	183.895	1.38828	183.293	0.300294
Z6			0.887464					1.1368												183.898	18.0467	183.272	1.41318	183.223	0.298294
Z7			0.867133					1.77453												169.401	23.3898	182.041	1.82552	183.016	0.457582
Z8			0.996863					2.29199												184.234	15.4714	183.029	1.20947	182.935	0.223051
Z9			1.52782					0.842889												184.86	4.17565	183.055	0.467882	182.915	0.320862
Z10			0.991519					1.48951												178.947	18.347	182.535	1.69905	182.812	1.03343
CM-ASH-1	Estimated maximum depositional age: 184.10 +/- 0.54 Ma (2s)
z5	0.01	9.99266	0.858586	0.343573	0.120697	0.986325	23.7485	0.138825	1330.94		0.273441	0.0498237	2.311	0.198939	2.98253	0.0289589	0.296863	2.05719		185.695	53.7973	184.228	5.02501	184.113	0.538589	Maximum age
z4	0.01	16.5739	0.837928	0.563904	0.201357	0.990056	32.6086	0.167786	1830.22		0.266568	0.0497897	1.38537	0.199963	1.79015	0.0291279	0.174809	2.10259		184.107	32.2592	185.095	3.02902	185.173	0.31895	8.69 m
z3	0.01	37.4503	0.951409	1.31517	0.455977	0.989304	31.1569	0.408985	1701.6		0.303608	0.0499675	0.676266	0.201115	0.918117	0.0291914	0.367779	0.771276		192.44	15.7233	186.069	1.56094	185.567	0.672457
z6	0.01	11.482	0.820229	0.413256	0.144414	0.980941	16.7529	0.232783	954.925		0.258787	0.049497	2.1606	0.205798	2.6983	0.0301551	0.247582	2.00128		170.385	50.4378	190.02	4.67613	191.604	0.467192
z7	0.01	36.8989	0.722026	1.94206	0.72195	0.993958	52.3449	0.364057	3012.46		0.227138	0.0519162	0.442891	0.335789	0.614017	0.0469096	0.271817	0.763177		281.039	10.1339	293.976	1.56725	295.607	0.785141
(a) z1, z2 etc. are labels for fractions composed of single zircon grains or fragments; all fractions annealed and chemically abraded after Mattinson (2005).
(b) Nominal fraction weights estimated from photomicrographic grain dimensions, adjusted for partial dissolution during chemical abrasion.
(c) Nominal U and total Pb concentrations subject to uncertainty in photomicrographic estimation of weight and partial dissolution during chemical abrasion.
(d) Model Th/U ratio calculated from radiogenic 208Pb/206Pb ratio and 207Pb/235U age.
(e) Pb* and Pbc represent radiogenic and common Pb, respectively; mol % 206Pb* with respect to radiogenic, blank and initial common Pb.
(f) Measured ratio corrected for spike and fractionation only.
Daly analyses, based on analysis of NBS-981 and NBS-982.
(g) Corrected for fractionation, spike, and common Pb; up to 1 pg of common Pb was assumed to be procedural blank: 206Pb/204Pb = 18.60 ± 0.80%; 207Pb/204Pb = 15.69 ± 0.32%;
208Pb/204Pb = 38.51 ± 0.74% (all uncertainties 1-sigma). Excess over blank was assigned to initial common Pb.
(h) Errors are 2-sigma, propagated using the algorithms of Schmitz and Schoene (2007) and Crowley et al. (2007).
(i) Calculations are based on the decay constants of Jaffey et al. (1971). 206Pb/238U and 207Pb/206Pb ages corrected for initial disequilibrium in 230Th/238U using Th/U [magma] = 3.
(j) Corrected for fractionation, spike, and blank Pb only.

## Sheet: Chron.jl
	Sample	Height (m)		Sample	Height (m)			Sample	Height (m)			Sample	Height (m)
	CM-ASH1	8.96		2296R	17.34			CM-ASH3	19.24			CM-ASH6	25.02			U-Pb dates included in Age-Depth Model
	184.11	0.54		182.81	1.03			182.73	0.25			182.55	0.62			U-Pb dates NOT included in Age-Depth Model
	185.567	0.672457		182.92	0.32			182.75	0.53			182.71	0.37
	191.604	0.467192		182.94	0.22			182.77	0.48			182.82	0.14
	295.607	0.785141		183.02	0.46			182.81	0.21			182.85	0.91
				183.22	0.3			182.83	0.4			183.17	0.73
				183.29	0.3			182.86	0.58			183.32	1.17
				183.3	0.25			182.87	0.17			183.46	1.39
				183.56	0.16			182.89	0.24			183.78	0.82
				183.91	0.41			183.22	0.62			183.91	3.06
				184.82	0.25			183.72	0.2			184.03	0.96
				182.81	1.03			183.75	0.26
Age (Ma)	2.5% CI	97.5% CI	sigma	Age (Ma)	2.5% CI	97.5% CI	sigma	Age (Ma)	2.5% CI	97.5% CI	sigma	Age (Ma)	2.5% CI	97.5% CI	sigma
184.007	183.545	184.271	0.193871	182.984	182.692	183.164	0.125025	182.796	182.653	182.89	0.0601538	182.722	182.354	182.901	0.143524
					Height (m)	Age (Ma)	+	-
	disciforme-tenuicostatum boundary				11.08	183.731	0.354837	-0.503475
	tenuicostatum-heolderi boundary				21.66	182.771	0.109544	-0.147808
	Relevant Reference:
Keller, C. B., Schoene, B. & Samperton, K. M. A stochastic sampling approach to zircon eruption age interpretation. Geochemical Perspectives Letters (2018) doi:10.7185/geochemlet.1826.
	Keller, C. B. Chron.jl: A Bayesian framework for integrated eruption age and age-depth modelling. osf.io (software), 2018: https://doi.org/10.17605/osf.io/TQX3F

## Sheet: Karoo Ferrar Data
Paper	Province	Sample Number	Formation/Location	U-Pb age	Reported 1σ error
Ivanov et al. (2017)	Ferrar	2013-289	North West Bay (Tasmania)	182.9	0.21	1
Ivanov et al. (2017)	Ferrar	2013-288	North West Bay (Tasmania)	182.65	0.42	1
Ivanov et al. (2017)	Ferrar	2013-290	Cape Queen Elizabeth (Tasmania)	182.75	0.45	1
Sell et al. (2014)	Karoo	SA39	Labombo Rhyollite	181.31	0.19
Sell et al. (2014)	Karoo	SA152	Molteno and Elliot Fm	179.32	0.18
Sell et al. (2014)	Karoo	SA97 baddeylite	Tarkastad Fm	183.066	0.19
Sell et al. (2014)	Karoo	SA97 Zircon	Tarkastad Fm	183.014	0.054
Sell et al. (2014)	Karoo	SA 91	Labombo Rhyollite	181.34	0.12
Riley et al. (2004)	Karoo	SA.39.1	Sabie River Fm	179.9	1.8
Riley et al. (2004)	Karoo	SA.29.1	Sabie River Fm	182	2.1
Riley et al. (2004)	Karoo	SA.42.1	Jozini Formation	182.1	2.9
Burgess et al 2015	Ferrar	85-4-18	Mt. Picciotto Sill A (CTM)	182.663	0.049
Burgess et al. 2015	Ferrar	85-4-4	Mt. Picciotto Sill B (CTM)	182.616	0.049
Burgess et al. 2015	Ferrar	85-5-6	Dawson Peak Sill (CTM)	182.635	0.049
Burgess et al. 2015	Ferrar	85-76-63	Storm Peak Lava (CTM)	182.43	0.036
Burgess et al. 2015	Ferrar	90-53-12	Mt. Falla Sill (CTM)	182.85	0.34
Burgess et al. 2015	Ferrar	90-63-6	Dawson Peak Sill (CTM)	182.778	0.033
Burgess et al. 2015	Ferrar	96-74-6	Roberts Massif (CTM)	182.746	0.054
Burgess et al. 2015	Ferrar	96-52-1	Mt. Bumstead Upper Lava (CTM)	182.54	0.2
Burgess et al. 2015	Ferrar	96-55-2	Mt. Bumstead Lower Lava (CTM)	182.48	0.2
Burgess et al. 2015	Ferrar	85-6-16	Wahl Glacier Sill (CTM)	182.643	0.055
Burgess et al. 2015	Ferrar	96-65-11	Nielson Plateau Sill A (CTM)	182.59	0.079
Burgess et al. 2015	Ferrar	90-76-13	Pearse Valley Sill (CTM)	182.776	0.059
Burgess et al. 2015	Ferrar	96-51-67	Rougier Hill Sill (CTM)	182.753	0.033
Burgess et al. 2015	Ferrar	97-17	Red Hill (Tasmania)	182.54	0.059
Burgess et al. 2015	Ferrar	04-03-04	Labyrinth Intrusion (SVL)	182.75	0.048
Burgess et al. 2015	Ferrar	97-55-1	Brimstone Peak Lava (SVL)	182.635	0.077
Burgess et al. 2015	Ferrar	05-06-01	Bull Pass Sill (SVL)	182.68	0.038
Burgess et al. 2015	Ferrar	A-236-A	Pandora Spire (SVL)	182.689	0.038
Burgess et al. 2015	Ferrar	PRR-8633	Forrestal Granophyre (Dufek)	182.7	0.045
Burgess et al. 2015	Ferrar	PRR-09305	Lexington Granophyre (Dufek)	182.629	0.029
Burgess et al. 2015	Karoo	I-247	New Amalfi Sheet (Karoo)	183.246	0.045
Corfu et al. (2016)	Karoo	QU 1-2,	Beaufort Group	183.1	0.5
Corfu et al. (2016)	Karoo	K08-31	Beaufort Group	183.1	1.0
Corfu et al. (2016)	Karoo	K08-34,	Beaufort Group	183.3	0.6
Corfu et al. (2016)	Karoo	K08-41	Beaufort Group	182.9	0.6
Corfu et al. (2016)	Karoo	K08-48	Beaufort Group	183.3	0.5
Corfu et al. (2016)	Karoo	K08-47	Beaufort Group	182.8	0.8
Corfu et al. (2016)	Karoo	SP06-05	Beaufort/Storm Group	182.9	0.5
Corfu et al. (2016)	Karoo	SP07-05	Beaufort/Storm Group	183.0	0.5
Corfu et al. (2016)	Karoo	K08-1	Beaufort/Storm Group	183.4	0.6
Corfu et al. (2016)	Karoo	SP08-05	Gap Dyke X-cutting Beau./Storm Gp.	183.4	0.5
Corfu et al. (2016)	Karoo	K08-6	Gap Dyke X-cutting Beau./Storm Gp.	182.9	0.4
Corfu et al. (2016)	Karoo	K08-9	Ecca Group	183.2	0.6
Corfu et al. (2016)	Karoo	K08-16	Ecca Group	182.7	0.7
Corfu et al. (2016)	Karoo	K08-13	Ecca Group	183.2	0.6
Corfu et al. (2016)	Karoo	G39974	Ecca Group	182.9	0.5
Luttinen et al (2015)	Ferrar	A1651	East Muren gabbro, Zircon	182.3	1.1
Luttinen et al (2015)	Ferrar	A1651	East Muren gabbro, baddeylite	182.2	0.9
Luttinen et al (2015)	Ferrar	A1727	West Muren gabbro, Zircon	182.2	0.9
Greber et al (2020)	Karoo	SA100		183.3	0.11
Greber et al (2020)	Karoo	SA102		183.36	0.17
Greber et al (2020)	Karoo	SA91		183.04	0.06
Gaynor (2021)	Karoo	QU1-2	Beaufort Group (reanlysis of Svenson et al. 2012)	183.147	0.059
Gaynor (2021)	Karoo	K08-34	Beaufort Group (reanlysis of Svenson et al. 2012)	183.182	0.073
Gaynor (2021)	Karoo	QU-65		183.182	0.116
Gaynor (2021)	Karoo	K08-13	Ecca Group (reanlysis of Svenson et al. 2012)	183.187	0.133
References:
Burgess, S. D., Bowring, S. A., Fleming, T. H. & Elliot, D. H. High-precision geochronology links the Ferrar large igneous province with early-Jurassic Ocean anoxia and biotic crisis. Earth and Planetary Science Letters 415, 90–99 (2015).
Ivanov, A.V., Meffre, S., Thompson, J., Corfu, F., Kamenetsky, V.S., Kamenetsky, M.B. and Demonterova, E.I., 2017. Timing and genesis of the Karoo-Ferrar large igneous province: New high precision U-Pb data for Tasmania confirm short duration of the major magmatic pulse. Chemical Geology, 455, pp.32-43.
Svensen, H. et al. Hydrothermal venting of greenhouse gases triggering Early Jurassic global warming. Earth and Planetary Science Letters 256, 554–566 (2007).
Svensen, H., Corfu, F., Polteau, S., Hammer, Ø. & Planke, S. Rapid magma emplacement in the Karoo Large Igneous Province. 326, 1–9 (2012)
Greber, N.D., Davies, J.H., Gaynor, S.P., Jourdan, F., Bertrand, H. and Schaltegger, U., 2020. New high precision U-Pb ages and Hf isotope data from the Karoo large igneous province; implications for pulsed magmatism and early Toarcian environmental perturbations. Results in geochemistry, 1, p.100005.
Luttinen, A.V., Heinonen, J.S., Kurhila, M., Jourdan, F., Mänttäri, I., Vuori, S.K. and Huhma, H., 2015. Depleted mantle-sourced CFB magmatism in the Jurassic Africa–Antarctica rift: petrology and 40Ar/39Ar and U/Pb chronology of the Vestfjella Dyke Swarm, Dronning Maud Land, Antarctica. Journal of Petrology, 56(5), pp.919-952.
Riley, T.R., Millar, I.L., Watkeys, M.K., Curtis, M.L., Leat, P.T., Klausen, M.B. and Fanning, C.M., 2004. U–Pb zircon (SHRIMP) ages for the Lebombo rhyolites, South Africa: refining the duration of Karoo volcanism. Journal of the Geological Society, 161(4), pp.547-550.
Sell, B. et al. Response to comment on “Evaluating the temporal link between the Karoo LIP and climatic-biologic events of the Toarcian Stage with high-precision U-Pb geochronology.” Earth and Planetary Science Letters vol. 434 353–354 ((2016)).
Sell, B. et al. Evaluating the temporal link between the Karoo LIP and climatic–biologic events of the Toarcian Stage with high-precision U–Pb geochronology. Earth and Planetary Science Letters 408, (2014).
Corfu, F., H. Svensen, and A. Mazzini. "Comment to paper: Evaluating the temporal link between the Karoo LIP and climatic-biologic events of the Toarcian Stage with high-precision U-Pb geochronology by Bryan Sell, Maria Ovtcharova, Jean Guex, Annachiara Bartolini, Fred Jourdan, Jorge E. Spangenberg, Jean-Claude Vicente, Urs Schaltegger in Earth and Planetary Science Letters 408 (2014) 48-56." Ear…

## Sheet: RockEval
			S1(mg/g)	S2(mg/g)	S2/S3	S3(mg/g)	S3' - (mg/g)	PI	Tmax(°C)	HI	OI	TOC(%)	MINC(%)	S3CO(mg/g)	S3'CO - (mg/g)	TpkS2(°C)	S4CO2(mg/g)	S4CO(mg/g)	PC(%)	RC(%)	KFID	pyroMINC(%)	oxiMINC(%)
			mgHC/g rock	mgHC/g rock		mgCO2/g rock	mgCO2/g rock	Production Index		mgHC/g TOC	mgCO2/g TOC	% Weight	% Weight	mgCO/g Rock	mgCO/g Rock		mgCO2/g Rock	mgCO/g Rock	% Weight	% Weight		% Weight	% Weight
Analysis	Height (m)	Qty - (mg)	Free Hydrocarbons	Oil Potential		CO2 from Organic Source	CO2 from Mineral Source			Hydrogen Index	Oxygen Index	Total Organic Carbon	Mineral Carbon	CO2 from Organic Source	CO From Organic and Mineral Sources		CO2 from Organic Source	CO from Organic Source	Pyrolysable Carbon Org.	Residual Carbo Org.		Pyrolysis Mineral Carbon	Oxidation Mineral Carbon
CM-108	0.25	63.8	0.04	0.04	0.222222	0.18	14.6	0.44	346	7	32	0.56	1.21	0.02	0.1	384	14.69	3.6	0.01	0.55	1264	0.4	0.81
CM-2	0.5	61.1	0.09	0.11	0.150685	0.73	5	0.45	412	22	149	0.49	0.52	0.06	0.2	450	11.81	3.01	0.04	0.45	1264	0.14	0.38
CM-3	1	85	0.03	0.04	0.148148	0.27	5.2	0.4	336	11	77	0.35	0.48	0.06	0	374	7.7	2.73	0.02	0.33	1264	0.14	0.34
CM-110	2.24	86.8	0.03	0.04	0.333333	0.12	3.5	0.41	370	10	30	0.4	0.21	0.05	0	408	9.37	3.08	0.01	0.39	1264	0.1	0.12
CM-6	2.42	87.1	0.04	0.06	0.272727	0.22	2.9	0.42	373	13	48	0.46	0.27	0.03	0.1	411	10.26	3.73	0.02	0.44	1264	0.08	0.19
CM-7	2.87	91.5	0.05	0.04	0.08	0.5	2.5	0.55	436	18	227	0.22	0.14	0.04	0.1	474	5.9	0.88	0.02	0.2	1264	0.07	0.07
CM-112	3.12	93.8	0.03	0.02	0.0714286	0.28	1.8	0.56	394	11	156	0.18	0.14	0.02	0	432	4.15	1.4	0.01	0.17	1264	0.05	0.09
CM-8	3.37	82.6	0.05	0.04	0.108108	0.37	5.7	0.54	401	27	247	0.15	0.38	0.04	0	439	3.22	0.95	0.02	0.13	1264	0.16	0.22
CM-501	4	102.2	0.01	0.04	0.190476	0.21	3.5	0.17	353	17	88	0.24	0.99	0.03	0	391	5.95	1.66	0.01	0.23	1264	0.1	0.9
CM-10	4.39	88.3	0.05	0.04	0.0851064	0.47	19.3	0.58	400	33	392	0.12	0.73	0.12	0	438	2.33	0.61	0.03	0.09	1264	0.53	0.21
CM-502	5	106.7	0.01	0.05	0.138889	0.36	7.8	0.19	416	26	189	0.19	9.16	0.05	0.1	454	5.5	0.42	0.02	0.17	1264	0.21	8.94
CM-12	5.3	90.8	0.05	0.04	0.137931	0.29	12.4	0.54	461	40	290	0.1	0.58	0.04	0	499	2.45	0.26	0.02	0.08	1264	0.34	0.24
CM-14	5.46	97.9	0.03	0.06	0.206897	0.29	11.3	0.31	610	40	193	0.15	3.69	0.04	0	648	4.51	0.3	0.02	0.13	1264	0.31	3.38
CM-114	5.56	81.1	0.05	0.05	0.125	0.4	12.8	0.51	338	36	286	0.14	1.19	0.1	0.1	376	3.43	0.56	0.03	0.11	1264	0.35	0.83
CM-13	5.89	86.6	0.08	0.09	0.173077	0.52	5.3	0.47	405	20	118	0.44	0.34	0.15	0.1	443	10.09	2.72	0.04	0.4	1264	0.15	0.2
CM-503	6	100.9	0.02	0.05	0.16129	0.31	3.9	0.33	400	6	36	0.87	2.46	0.73	0.5	438	22.14	4.92	0.06	0.81	1264	0.12	2.35
CM-116	6.29	73.7	0.03	0.04	0.285714	0.14	7	0.45	456	17	61	0.23	0.55	0.02	0	494	5.4	1.71	0.01	0.22	1264	0.19	0.36
CM-16	6.29	84.4	0.05	0.06	0.162162	0.37	3.7	0.48	487	33	206	0.18	0.43	0.03	0	525	4.53	0.91	0.02	0.16	1264	0.1	0.33
CM-504	7	98.4	0.01	0.03	0.130435	0.23	3.4	0.19	414	6	46	0.5	0.82	0.03	0	452	12.33	3.49	0.01	0.49	1264	0.09	0.73
CM-119	7.77	64.7	0.04	0.05	0.172414	0.29	6.6	0.47	362	19	112	0.26	1.08	0.05	0	400	6.88	1.24	0.02	0.24	1264	0.18	0.9
CM-505	8	99.7	0.01	0.04	0.0727273	0.55	1.7	0.21	346	9	122	0.45	0.27	0.05	0	384	11.85	2.66	0.02	0.43	1264	0.05	0.22
CM-120	8.1	85.2	0.04	0.05	0.2	0.25	4.3	0.45	479	17	83	0.3	0.82	0.04	0	517	7.29	1.86	0.02	0.28	1264	0.12	0.71
CM-18	8.36	70.3	0.05	0.05	0.238095	0.21	2.1	0.51	452	23	95	0.22	0.37	0.04	0	490	4.96	1.43	0.02	0.2	1264	0.06	0.31
CM-121	8.56	73.8	0.03	0.05	0.277778	0.18	1.2	0.41	494	31	112	0.16	0.13	0.02	0	532	4.35	0.64	0.01	0.15	1264	0.03	0.1
CM-122	8.78	88.7	0.02	0.03	0.230769	0.13	3.7	0.33	342	5	24	0.55	0.27	0.02	0	380	13.21	4.31	0.01	0.54	1264	0.1	0.17
CM-506	9	101	0.02	0.25	0.233645	1.07	3	0.08	364	29	124	0.86	1.18	0.14	0.2	402	23.61	3.82	0.06	0.8	1264	0.09	1.1
CM-124	9.41	74.4	0.07	0.06	0.206897	0.29	1.7	0.53	485	16	78	0.37	0.37	0.05	0	523	8.8	2.58	0.02	0.35	1264	0.05	0.33
CM-20	9.54	65.5	0.08	0.12	0.428571	0.28	4.8	0.4	480	63	147	0.19	7.69	0.07	0.1	518	5.11	0.48	0.03	0.16	1264	0.13	7.55
CM-125	9.75	65.6	0.04	0.04	0.153846	0.26	6.6	0.47	381	8	49	0.53	3.59	0.02	0	419	14.06	3.21	0.01	0.52	1264	0.18	3.41
CM-507	10	105.2	0.01	0.04	0.097561	0.41	3.8	0.18	406	19	195	0.21	6.11	0.13	0.1	444	5.97	0.79	0.02	0.19	1264	0.11	6
CM-126	10.41	69.3	0.02	0.03	0.176471	0.17	6.2	0.45	430	9	49	0.35	1.06	0.01	0	468	8.69	2.22	0.01	0.34	1264	0.17	0.89
CM-22	10.52	82.8	0.05	0.05	0.0704225	0.71	1.2	0.48	491	7	106	0.67	0.04	0.05	0.1	529	18.06	3.51	0.03	0.64	1264	0.03	0.01
CM-127	10.72	67.9	0.02	0.03	0.0789474	0.38	2.1	0.38	500	8	95	0.4	0.37	0.04	0	538	10.2	2.25	0.02	0.38	1264	0.06	0.32
CM-128	10.79	111.6	0.03	0.07	0.109375	0.64	3.6	0.27	485	18	168	0.38	5.79	0.09	0.1	523	10.72	1.32	0.03	0.35	1264	0.1	5.69
CM-508	11	101	0.01	0.02	0.0606061	0.33	3.3	0.24	431	3	57	0.58	2.74	0.01	0	469	14.88	3.85	0.01	0.57	1264	0.09	2.65
CM-129	11.3	91.9	0.02	0.03	0.1	0.3	2.2	0.45	351	8	75	0.4	1.04	0.04	0	389	10.54	2.37	0.01	0.39	1264	0.06	0.98
CM-26	11.94	92.3	0.01	0.04	0.190476	0.21	1.3	0.21	407	11	58	0.36	0.11	0.33	0.1	445	10.02	1.5	0.03	0.33	1264	0.04	0.08
CM-509	12	101.2	0.02	0.05	0.138889	0.36	2.7	0.31	328	7	49	0.74	1.38	0.09	0	366	19.32	4.43	0.02	0.72	1264	0.07	1.3
CM-27	12.14	90.5	0.05	0.05	0.238095	0.21	1.6	0.49	454	14	58	0.36	0.14	0.09	0	492	10.39	1.49	0.02	0.34	1264	0.04	0.1
CM-28	12.52	83.1	0.06	0.04	0.142857	0.28	3	0.62	445	1	10	2.69	0.27	0.05	0.1	483	67.68	19.21	0.02	2.67	1264	0.08	0.18
CM-29	12.72	66.1	0.03	0.04	0.266667	0.15	0.5	0.45	483	4	14	1.08	0.03	0.02	0	521	27.02	7.74	0.01	1.07	1264	0.01	0.02
CM-30	12.92	84.7	0.04	0.04	0.307692	0.13	4.6	0.52	463	2	7	1.94	0.68	0.02	0.1	501	49.26	13.88	0.01	1.93	1264	0.13	0.55
CM-181	13.02	85.5	0.06	0.06	0.6	0.1	3.7	0.5	341	4	7	1.34	0.49	0.02	0.1	379	34.06	9.21	0.02	1.32	1264	0.1	0.39
CM-32	13.17	90.5	0.04	0.03	0.0967742	0.31	6.4	0.56	315	6	60	0.52	6.68	0.05	0	353	14.35	2.54	0.02	0.5	1264	0.17	6.5
CM-182	13.22	85.1	0.03	0.05	0.277778	0.18	7	0.36	342	5	16	1.11	4.52	0.03	0	380	29.2	7.04	0.01	1.1	1264	0.19	4.33
CM-33	13.5	85.7	0.08	0.07	0.583333	0.12	5.5	0.5	471	5	8	1.48	0.76	0.02	0.1	509	38.09	9.89	0.02	1.46	1264	0.15	0.61
CM-34	13.75	90.1	0.02	0.03	0.3	0.1	3.9	0.32	349	4	13	0.78	0.52	0.02	0	387	21.22	4.43	0.01	0.77	1264	0.11	0.41
CM-35	13.75	96.9	0.01	0.02	0.222222	0.09	2.9	0.38	468	3	13	0.7	0.48	0.01	0	506	19.01	4.04	0.01	0.69	1264	0.08	0.4
CM-186	14.05	62.3	0.04	0.05	0.357143	0.14	4.5	0.44	465	5	15	0.95	0.66	0.01	0	503	25.19	5.89	0.01	0.94	1264	0.12	0.54
CM-187	14.25	86.9	0.04	0.05	0.263158	0.19	2.2	0.46	470	6	22	0.86	0.27	0.06	0	508	22.99	4.85	0.02	0.84	1264	0.06	0.21
CM-190	14.84	67.5	0.04	0.04	0.333333	0.12	5	0.5	468	9	27	0.45	0.79	0.01	0	506	12.64	2.41	0.01	0.44	1264	0.14	0.66
CM-40	14.95	86	0.02	0.05	0.25	0.2	5.2	0.28	339	9	37	0.54	0.53	0.11	0	377	14.78	2.77	0.02	0.52	1264	0.14	0.39
CM-510	15	104.6	0.02	0.06	0.214286	0.28	1.3	0.21	351	16	76	0.37	0.19	0.09	0	389	10.59	1.5	0.02	0.35	1264	0.04	0.15
CM-41	15.13	86.5	0.04	0.05	0.416667	0.12	3.5	0.41	455	8	18	0.66	0.37	0.05	0	493	18.06	3.67	0.01	0.65	1264	0.1	0.27
CM-193	15.25	98.7	0.07	0.07	0.538462	0.13	4.9	0.5	306	5	9	1.39	2.19	0.03	0	344	35.31	9.66	0.02	1.37	1264	0.13	2.06
CM-193	15.45	84.2	0.09	0.11	0.478261	0.23	4.9	0.46	347	7	15	1.49	2.34	0.05	0	385	36.99	10.52	0.03	1.46	1264	0.13	2.2
CM-43	15.56	63	0.15	0.15	0.789474	0.19	6.4	0.5	320	6	8	2.42	1.61	0.05	0.1	358	60.15	17.53	0.03	2.39	1264	0.18	1.44
CM-195	15.66	108.8	0.02	0.03	0.2	0.15	1.4	0.34	356	3	16	0.94	0.18	0.06	0	394	24.82	5.84	0.01	0.93	1264	0.04	0.14
CM-44	15.76	66.3	0.05	0.05	0.227273	0.22	9.3	0.48	289	2	10	2.15	7.25	0.01	0.1	327	56.31	13.79	0.02	2.13	1264	0.26	6.99
CM-44	15.76	82.9	0.17	0.13	0.351351	0.37	9.6	0.57	304	5	13	2.85	3.5	0.1	0	342	75.61	17.55	0.04	2.81	1264	0.26	3.24
CM-511	16	101.8	0.01	0.03	0.130435	0.23	1.4	0.24	352	7	53	0.43	0.31	0.05	0	390	12.37	1.97	0.01	0.42	1264	0.04	0.27
CM-196	16.06	66	0.07	0.05	0.555556	0.09	2.5	0.57	476	7	13	0.69	0.36	0.03	0	514	18.19	4.11	0.01	0.68	1264	0.07	0.29
CM-46	16.16	66	0.04	0.05	0.416667	0.12	3.3	0.45	467	6	16	0.77	0.44	0.05	0	505	19.96	5.08	0.01	0.76	1264	0.09	0.35
CM-47B	16.36	83.7	0.18	0.15	0.681818	0.22	3.4	0.53	492	13	18	1.19	6.52	0.01	0.1	530	29.4	8.08	0.04	1.15	1264	0.09	6.42
CM-47A	16.36	87.3	0.11	0.12	0.387097	0.31	3.1	0.48	300	7	17	1.83	6.8	0.02	0.1	338	49.28	10.79	0.03	1.8	1264	0.09	6.71
CM-201	16.69	111.9	0.15	0.14	0.7	0.2	2.3	0.51	507	6	9	2.31	0.57	0.02	0.1	545	53.57	19.25	0.03	2.28	1264	0.06	0.51
CM-49	16.76	80.7	0.19	0.12	0.272727	0.44	7.4	0.61	300	6	21	2.08	5.05	0.1	0.1	338	55.23	12.46	0.04	2.04	1264	0.2	4.85
CM-50	16.86	95.4	0.12	0.11	0.37931	0.29	5.4	0.52	306	4	11	2.58	1.9	0.07	0.1	344	66.74	16.92	0.03	2.55	1264	0.15	1.76
CM-512	17	107.3	0.01	0.03	0.115385	0.26	6.6	0.22	440	12	108	0.24	4.65	0.03	0	478	6.73	1.24	0.01	0.23	1264	0.18	4.47
CM-51	17.13	64.4	0.03	0.03	0.3	0.1	3.9	0.48	356	2	7	1.42	0.53	0.02	0.1	394	36.11	9.94	0.01	1.41	1264	0.11	0.42
CM-52	17.36	84.1	0.06	0.07	0.259259	0.27	1.5	0.46	461	3	13	2.07	0.28	0.07	0	499	53.79	13.44	0.02	2.05	1264	0.04	0.24
CM-53	17.54	84.1	0.07	0.09	0.45	0.2	7.3	0.44	339	6	13	1.59	0.98	0.09	0	377	41.88	10.11	0.02	1.57	1264	0.2	0.78
CM-54	17.62	92.5	0.19	0.22	0.458333	0.48	4.1	0.47	489	12	26	1.84	6.44	0.03	0.1	527	50.28	9.69	0.05	1.79	1264	0.11	6.32
CM-55	17.82	90.2	0.18	0.24	0.6	0.4	3.7	0.43	490	10	16	2.52	6.53	0.03	0.1	528	66.93	15.05	0.05	2.47	1264	0.1	6.43
CM-206	17.92	90.5	0.05	0.06	0.333333	0.18	7.4	0.45	313	2	7	2.75	1.7	0.01	0.1	351	73.35	16.98	0.02	2.73	1264	0.2	1.5
CM-56	18.08	82.6	0.07	0.1	0.625	0.16	6.6	0.42	332	4	7	2.37	1.1	0.06	0.1	370	60.54	16.32	0.02	2.35	1264	0.18	0.92
CM-57	18.28	62.3	0.1	0.09	0.333333	0.27	6	0.54	299	4	13	2.02	4.1	0.02	0.1	337	52.9	12.91	0.03	1.99	1264	0.17	3.93
CM-208	18.32	89.2	0.11	0.13	0.481481	0.27	5.6	0.46	305	5	10	2.72	4.22	0.05	0.1	343	72.37	16.73	0.03	2.69	1264	0.15	4.07
CM-209	18.52	83.6	0.06	0.08	0.615385	0.13	6.1	0.42	308	3	6	2.35	0.66	0.02	0.1	346	55.89	19	0.02	2.33	1264	0.17	0.49
CM-60	18.86	84.6	0.09	0.07	0.388889	0.18	6.3	0.54	340	4	11	1.66	0.64	0.05	0	378	42.29	11.53	0.02	1.64	1264	0.17	0.47
CM-61	19.06	85.5	0.03	0.03	0.1875	0.16	6.4	0.43	478	16	84	0.19	4.65	0.01	0	516	6.3	0.3	0.01	0.18	1264	0.17	4.47
CM-62	19.26	90.3	0.21	0.17	0.62963	0.27	8.7	0.56	315	9	15	1.84	2.48	0.09	0	353	47.64	11.64	0.04	1.8	1264	0.24	2.24
CM-63	19.38	94	0.1	0.12	0.413793	0.29	4.9	0.44	500	8	19	1.53	5.88	0.08	0	538	38.52	10.54	0.03	1.5	1264	0.13	5.75
CM-64	19.66	65.2	0.02	0.05	0.1	0.5	1	0.3	507	3	35	1.43	0.05	0.06	0.1	545	36.7	9.67	0.02	1.41	1264	0.03	0.02
CM-66	19.88	92.9	0.03	0.04	0.285714	0.14	1.3	0.45	338	2	6	2.21	0.3	0.02	0.1	376	51.36	18.61	0.01	2.2	1264	0.04	0.27
CM-67	20.12	91.5	0.06	0.06	0.181818	0.33	3.8	0.49	296	3	19	1.72	1.74	0.05	0.1	334	43.19	12.09	0.02	1.7	1264	0.11	1.63
CM-218	20.36	65.5	0.12	0.1	0.3125	0.32	4.2	0.53	319	6	18	1.8	7.03	0.01	0.1	357	50.52	9.15	0.03	1.77	1264	0.12	6.91
CM-69	20.49	101.1	0.02	0.02	0.0363636	0.55	2.8	0.46	502	3	75	0.73	0.6	0.04	0	540	21.12	2.92	0.02	0.71	1264	0.08	0.52
CM-70	20.9	93.5	0.11	0.12	0.461538	0.26	3.4	0.49	306	6	13	2.07	0.55	0.08	0.1	344	51.11	15.2	0.03	2.04	1264	0.09	0.45
CM-222	21	105.7	0.12	0.12	0.24	0.5	4.2	0.51	302	5	21	2.39	1.61	0.09	0.1	340	59.76	16.8	0.04	2.35	1264	0.12	1.5
CM-72	21.26	82.9	0.08	0.05	0.142857	0.35	1.5	0.62	263	2	16	2.2	0.3	0.05	0.1	301	56.36	14.91	0.02	2.18	1264	0.04	0.26
CM-73	21.46	82	0.03	0.05	0.238095	0.21	10.3	0.36	343	2	10	2.17	1.52	0.06	0	381	55.18	15.45	0.01	2.16	1264	0.28	1.24
CM-75	21.83	71.3	0.09	0.06	0.315789	0.19	5.9	0.6	474	5	15	1.27	0.74	0.01	0	512	33.97	7.42	0.02	1.25	1264	0.16	0.58
CM-513	22.04	109.9	0.01	0.06	0.26087	0.23	8.7	0.17	444	3	12	1.85	2.51	0.05	0	482	49.55	11.48	0.01	1.84	1264	0.24	2.27
CM-514	22.14	100.6	0.03	0.07	0.28	0.25	6.6	0.31	357	3	10	2.58	0.88	0.07	0	395	64.39	18.76	0.02	2.56	1264	0.18	0.7
CM-77	22.24	94.1	0.06	0.07	0.466667	0.15	9.1	0.46	357	3	7	2.22	1.21	0.06	0	395	54.61	16.58	0.02	2.2	1264	0.25	0.96
CM-515	22.34	97.3	0.01	0.03	0.272727	0.11	4.7	0.27	500	2	8	1.37	0.77	0.01	0	538	33.12	10.85	0.01	1.36	1264	0.13	0.64
CM-78	22.46	87.1	0.08	0.06	0.375	0.16	11.3	0.58	482	5	14	1.17	2.89	0.03	0.1	520	30.94	7.14	0.02	1.15	1264	0.31	2.58
CM-516	22.5	103.8	0.02	0.04	0.25	0.16	9.9	0.36	351	3	13	1.27	2.63	0.01	0	389	32.9	8.45	0.01	1.26	1264	0.27	2.36
CM-517	22.71	103.9	0.02	0.06	0.3	0.2	6.3	0.26	362	3	9	2.18	0.92	0.05	0	400	53.7	16.48	0.01	2.17	1264	0.17	0.75
CM-80	22.85	82.2	0.02	0.04	0.173913	0.23	1.8	0.27	362	40	230	0.1	0.93	0.02	0	400	2.99	0.24	0.01	0.09	1264	0.05	0.88
CM-518	22.89	101.7	0.01	0.04	0.222222	0.18	10.7	0.15	434	3	14	1.28	3.17	0.04	0	472	34.23	8.05	0.01	1.27	1264	0.29	2.88
CM-519	23.09	101.5	0.01	0.04	0.333333	0.12	12.4	0.2	423	4	12	0.99	1.44	0.01	0	461	26.3	5.99	0.01	0.98	1264	0.34	1.1
CM-82	23.26	91.3	0.06	0.05	0.172414	0.29	5.5	0.52	371	29	171	0.17	6.54	0.07	0	409	4.47	0.68	0.02	0.15	1264	0.15	6.39
CM-520	23.29	101.2	0.02	0.04	0.266667	0.15	10.1	0.29	427	3	13	1.15	1.86	0.03	0	465	29.83	7.73	0.01	1.14	1264	0.28	1.58
CM-83	23.46	68.4	0.04	0.04	0.181818	0.22	10.9	0.51	481	4	20	1.11	3.24	0.02	0.1	519	27.36	7.93	0.02	1.09	1264	0.3	2.94
CM-521	23.49	103.4	0.01	0.04	0.210526	0.19	3.7	0.18	425	3	17	1.15	0.64	0.05	0	463	26.22	9.84	0.01	1.14	1264	0.1	0.54
CM-84	23.66	85.4	0.13	0.09	0.25	0.36	8	0.58	339	18	71	0.51	0.54	0.19	0	377	13.29	2.62	0.04	0.47	1264	0.22	0.32
CM-85	23.86	66.7	0.06	0.06	0.5	0.12	3.2	0.49	489	5	10	1.22	0.48	0.02	0	527	29.28	9.47	0.01	1.21	1264	0.09	0.39
CM-88	24.37	97.2	0.08	0.04	0.181818	0.22	5.5	0.66	295	3	19	1.18	0.4	0.06	0	333	29.66	8.17	0.02	1.16	1264	0.15	0.25
CM-96	26.22	95.6	0.03	0.05	0.555556	0.09	4.6	0.43	352	4	8	1.2	0.53	0.03	0	390	27.44	10.26	0.01	1.19	1264	0.13	0.4
CM-101	27.22	91.6	0.09	0.07	0.411765	0.17	8.5	0.56	478	8	20	0.84	3.91	0.01	0.1	516	20.85	5.76	0.02	0.82	1264	0.23	3.68
CM-103	27.46	86	0.04	0.06	0.0722892	0.83	2.2	0.37	521	7	94	0.88	0.24	0.06	0.2	559	23.7	4.39	0.04	0.84	1264	0.06	0.17
CM-104	27.66	65.6	0.05	0.05	0.185185	0.27	6.2	0.49	502	9	47	0.58	5.58	0.03	0	540	15.48	3.19	0.02	0.56	1264	0.17	5.41
CM-105	27.86	88.6	0.07	0.06	0.333333	0.18	9.5	0.55	479	13	39	0.46	5.66	0.03	0	517	12.28	2.5	0.02	0.44	1264	0.26	5.4
CM-106	28.06	63.8	0.05	0.09	0.0671642	1.34	2.3	0.34	490	7	111	1.21	0.08	0.13	0.2	528	34.75	4.6	0.06	1.15	1264	0.07	0.01
CM-131	28.46	64.5	0.05	0.06	0.0652174	0.92	2	0.48	506	5	84	1.1	0.06	0.08	0.2	544	29.79	5.88	0.04	1.06	1264	0.06	0.01
CM-132	28.66	84.2	0.08	0.11	0.144737	0.76	5.4	0.44	499	14	95	0.8	2.73	0.11	0.1	537	22.1	3.75	0.04	0.76	1264	0.15	2.58
CM-134	29.06	84.7	0.02	0.05	0.0625	0.8	5.6	0.28	515	7	114	0.7	3.95	0.01	0.2	553	22.47	1.45	0.03	0.67	1264	0.16	3.79
CM-135	29.41	95.4	0.03	0.04	0.036036	1.11	2.1	0.43	508	5	152	0.73	0.07	0.05	0.1	546	21.53	2.43	0.04	0.69	1264	0.06	0.01
CM-136	29.46	76.3	0.05	0.07	0.148936	0.47	4.1	0.4	488	4	29	1.62	2.91	0.04	0.2	526	47.17	6.96	0.03	1.59	1264	0.12	2.79
CM-138	30.01	95	0.01	0.03	0.0576923	0.52	0.9	0.3	511	2	40	1.29	0.03	0.08	0.1	549	35.63	6.99	0.02	1.27	1264	0.03	0
CM-141	33.05	88.8	0.16	0.11	0.407407	0.27	8.6	0.6	319	13	32	0.85	4.87	0.06	0	357	21.49	5.28	0.03	0.82	1264	0.23	4.63
CM-142	33.97	91.7	0.11	0.12	0.521739	0.23	8.3	0.48	347	13	25	0.93	3.88	0.07	0	385	22.88	6.61	0.03	0.9	1264	0.23	3.66
CM-143	34.04	70.3	0.05	0.05	0.263158	0.19	11.6	0.48	496	4	16	1.2	1.99	0.02	0.1	534	31.48	7.46	0.02	1.18	1264	0.32	1.67
CM-145	34.44	83.7	0.02	0.04	0.333333	0.12	5.3	0.35	363	6	17	0.7	0.74	0.01	0	401	18.44	4.48	0.01	0.69	1264	0.14	0.59
CM-149	35.24	82.5	0.06	0.07	0.368421	0.19	5.6	0.47	509	10	27	0.71	2.22	0.05	0	547	17.9	4.77	0.02	0.69	1264	0.15	2.06
CM-150	35.44	80	0.15	0.1	0.263158	0.38	3.3	0.59	295	6	23	1.62	1.57	0.03	0.1	333	40.07	11.77	0.03	1.59	1264	0.09	1.48
CM-153	36.04	69.7	0.02	0.03	0.157895	0.19	8.8	0.44	325	2	14	1.35	2.18	0.01	0	363	33.04	10.18	0.01	1.34	1264	0.24	1.94
CM-154	36.24	83.4	0.1	0.12	0.48	0.25	11	0.46	338	9	20	1.28	2.05	0.11	0.1	376	32.73	8.49	0.03	1.25	1264	0.3	1.75
CM-156	36.64	63.6	0.04	0.05	0.333333	0.15	9.4	0.44	338	5	14	1.09	2.5	0.01	0.1	376	27.21	7.84	0.01	1.08	1264	0.26	2.24
CM-146	36.64	64.4	0.04	0.06	0.333333	0.18	5.5	0.39	356	8	23	0.79	1.1	0.04	0	394	19.71	5.61	0.01	0.78	1264	0.15	0.95
CM-157	36.84	82.7	0.11	0.09	0.333333	0.27	7.3	0.56	302	6	19	1.4	2.32	0.01	0.1	340	34.99	9.87	0.03	1.37	1264	0.2	2.12
CM-158	37.09	97.2	0.01	0.03	0.0491803	0.61	1.2	0.25	532	2	43	1.43	0.04	0.03	0.1	570	42.05	6.15	0.02	1.41	1264	0.03	0.01
CM-160	37.44	65.5	0.19	0.16	0.695652	0.23	9.2	0.55	485	14	20	1.14	2.13	0.08	0	523	27.42	8.07	0.04	1.1	1264	0.25	1.87
CM-161	37.69	92.2	0.11	0.08	0.307692	0.26	8.5	0.58	296	10	31	0.83	3.59	0.04	0	334	20.62	5.88	0.02	0.81	1264	0.23	3.36
CM-163	38.09	93.3	0.06	0.05	0.15625	0.32	4.8	0.54	505	4	26	1.22	1.86	0.02	0	543	28.75	9.7	0.02	1.2	1264	0.13	1.73
CM-164	38.24	86.7	0.14	0.12	0.375	0.32	8.1	0.52	508	8	20	1.57	2.43	0.09	0	546	38.86	11.28	0.03	1.54	1264	0.22	2.21
CM-166	38.64	82.5	0.1	0.1	0.416667	0.24	8.5	0.5	317	6	15	1.57	1.58	0.07	0.1	355	37.59	11.9	0.03	1.54	1264	0.23	1.34
CM-167	38.84	65.5	0.03	0.05	0.3125	0.16	8.9	0.38	340	3	11	1.44	1.46	0.03	0.1	378	35.55	10.8	0.01	1.43	1264	0.24	1.22
CM-168	39.09	94.5	0.19	0.14	0.538462	0.26	6.8	0.58	303	12	22	1.2	3.69	0.07	0	341	29.52	8.24	0.04	1.16	1264	0.19	3.5
CM-171	39.64	85.4	0.17	0.11	0.407407	0.27	7.4	0.61	301	7	18	1.48	2.44	0.02	0.1	339	36.75	10.41	0.03	1.45	1264	0.2	2.24
CM-173	39.89	94.5	0.06	0.06	0.26087	0.23	7.7	0.47	311	4	15	1.56	3.49	0.03	0	349	38.7	11.23	0.02	1.54	1264	0.21	3.28
CM-174	40.24	82.2	0.07	0.07	0.304348	0.23	8.7	0.52	303	4	13	1.71	2.36	0.01	0.1	341	43.19	11.9	0.02	1.69	1264	0.24	2.12
CM-175	40.44	82.5	0.13	0.11	0.478261	0.23	8.5	0.54	304	6	13	1.8	2.71	0.02	0.1	342	44.43	13.04	0.03	1.77	1264	0.23	2.47
The parameters obtained by pyrolysis (Fig. F4; from Tissot and Welte, 1984) are as follows:
S1 = the amount of free hydrocarbons (gas and oil) in the sample (in milligrams of hydrocarbon per gram of rock). If S1 >1 mg/g, it may be indicative of an oil show. S1 normally increases with depth. Contamination of samples by drilling fluids and mud can give an abnormally high value for S1.
S2 = the amount of hydrocarbons generated through thermal cracking of nonvolatile organic matter. S2 is an indication of the quantity of hydrocarbons that the rock has the potential of producing should burial and maturation continue. This parameter normally decreases with burial depths >1 km.
S3 = the amount of CO2 (in milligrams CO2 per gram of rock) produced during pyrolysis of kerogen. S3 is an indication of the amount of oxygen in the kerogen and is used to calculate the oxygen index (see below). Contamination of the samples should be suspected if abnormally high S3 values are obtained. High concentrations of carbonates that break down at lower temperatures than 390°C will also ca…
Tmax = the temperature at which the maximum release of hydrocarbons from cracking of kerogen occurs during pyrolysis (top of S2 peak). Tmax is an indication of the stage of maturation of the organic matter.
HI = hydrogen index (HI = [100 x S2]/TOC). HI is a parameter used to characterize the origin of organic matter. Marine organisms and algae, in general, are composed of lipid- and protein-rich organic matter, where the ratio of H to C is higher than in the carbohydrate-rich constituents of land plants. HI typically ranges from ~100 to 600 in geological samples.
OI = oxygen index (OI = [100 x S3]/TOC). OI is a parameter that correlates with the ratio of O to C, which is high for polysacharride-rich remains of land plants and inert organic material (residual organic matter) encountered as background in marine sediments. OI values range from near 0 to ~150.
PI = production index (PI = S1/[S1 + S2]). PI is used to characterize the evolution level of the organic matter.
PC = pyrolyzable carbon (PC = 0.083 x [S1 + S2]). PC corresponds to carbon content of hydrocarbons volatilized and pyrolyzed during the analysis.
